# Supplementary material for: Toward Cyborg: Exploring Long-Term Clinical Outcomes of a Multi-Degree-of-Freedom Myoelectric Prosthetic Hand
Source: Cyborg Bionic Syst. 2025 Mar 18;6:0195. doi: 10.34133/cbsystems.0195 (PMC11913783; doi:10.34133/cbsystems.0195)
Supplement: Supplementary 1 — Videos S1 to S3 [file cbsystems.0195.f1.zip]

Archive with 3 entries (3 files):
- CarryShiitakeMushroom_silent.mp4
- HarvestShiitakeMushroom_silent.mp4
- PickUpShiitakeMushroom_silent.mp4
